# Supplementary material for: Isolation and characterization of Septuagintavirus; a novel clade of Escherichia coli phages within the subfamily Vequintavirinae
Source: Microbiol Spectr. 2024 Aug 5;12(9):e00592-24. doi: 10.1128/spectrum.00592-24 (PMC11370258; doi:10.1128/spectrum.00592-24)
Supplement: Supplemental tables — Tables S1 to S6. [file spectrum.00592-24-s0002.xlsx]

## Sheet: Table S1
Table S1. Panel of strains used in this study
Species	Strain	Source/details	Phylotype
Escherichia coli	K-12 MG1655 (host)	Lab strain	A
	325IE1-1	Faeces - Ulcerative colitis	A
	526IE2-6	Faeces - Crohn's disease	A
	527IE9-9	Faeces - Ulcerative colitis	A
	503IE2-34	Faeces - Crohn's disease	B1
	526IE1-45	Faeces - Ulcerative colitis	B1
	303IE1-32	Faeces - Crohn's disease	B2
	311IE2-3	Faeces - Crohn's disease	B2
	LF82	Adherent-invasive (AIEC) strain	B2
	B22	Uropathogenic (UPEC) strain	B2
	42	Enteroaggregative (EAEC) strain	D
	523IE5-40	Faeces - Ulcerative colitis	D
	509IE4-39	Faeces - Crohn's disease	D
	501IE7-18	Faeces - Ulcerative colitis	D
	APC110	Hospital isolate, non-toxic	E
	0157_Δstx	Enterohemorrhagic (EHEC) strain	E
	522IE7-25	Faeces - Crohn's disease	E
Klebsiella pneumoniae	BAA-1144	Clinical isolate	-
Enterobacter aerogenes	NCIMB 10102	Human sputum	-
	N1	Faeces	-
Salmonella enterica Serovar Typhimurium	DPC 6452/APC 176	Faeces	-
Proteus vulgaris	ATCC 29908	Clinical isolate	-
Citrobacter braakii	ATCC 43162	Clinical isolate	-

## Sheet: Table S2
Table S2. Primers used to confirm the identity of Escherichia phages isolated in this study
Phage primers	Sequence 5'-3'	Target phage
A7-1 forward	CAGACTCTGCCGCTTTAACC	A7-1
A7-1 reverse	GCAATGTCTTCTCGTGCAGT
A5-4 forward	CAGCAAGTTCACCCCGTAAG	A5-4
A5-4 reverse	ACAACTGCTTGACGATTGGG
A73 forward	CCCACGGTGTTCGGATAGTA	A73
A73 reverse	AAGAAATCATCGACCGCATC
W70 forward	CACTTGCCCGATGAAATGGT	W70
W70 reverse	CTGAGTGCACCAATGGCTTT

## Sheet: Table S3
Table S3. Host range analysis of Eschericha phages
			Escherichia phage
Species	Strain	Phylotype	A5-4	A7-1	A73	W70
Escherichia coli	K-12 MG1655 (host)	A
	325IE1-1	A
	526IE2-6	A
	527IE9-9	A
	503IE2-34	B1
	526IE1-45	B1
	303IE1-32	B2
	311IE2-3	B2
	LF82	B2
	B22	B2
	42	D
	523IE5-40	D
	509IE4-39	D
	501IE7-18	D
	APC110	E
	0157_Δstx	E
	522IE7-25	E
Klebsiella pneumoniae	BAA-1144	-
Enterobacter aerogenes	NCIMB 10102	-
	N1	-
Salmonella enterica Serovar Typhimurium	DPC 6452/APC 176	-
Proteus vulgaris	ATCC 29908	-
Citrobacter braakii	ATCC 43162	-
	Key
		Plaques production
		Sensitive but no plaque formation
		No Sensitivity

## Sheet: Table S4
Table S4. Top two hits obtained from each method used by the iPHoP tool for the host prediction of the novel E. coli phages in the in silico analysis. FDR: False Discovery Rate.
Phage	Method	Host	Host genus/specie	Metric 1	Score 1	Metric 2	Score 2
W70	BLAST	-	-	-	-	-	-
W70	BLAST	-	-	-	-	-	-
W70	CRISPR	GCF_001908105.1	Xenorhabdus eapokensis	N_mismatches	1	Spacer_length	32
W70	CRISPR	3300024945_2	Bacteriovorax	N_mismatches	2	Spacer_length	28
W70	iPHoP-RF	GB_GCA_003018335.1	Escherichia coli_C	Confidence_score	0.834	FDR	0.265
W70	iPHoP-RF	RS_GCF_000026325.1	Escherichia coli_D	Confidence_score	0.834	FDR	0.265
W70	RAFAH	Escherichia	Escherichia	Confidence_score	0.28	FDR	0.609
W70	RAFAH	Cronobacter	Cronobacter	Confidence_score	0.236	FDR	0.71
W70	VHM	GCF_011189575.1	Photorhabdus cinerea	S2star_similarity	0.517	-	-
W70	VHM	GCF_013179575.1	Sphingobacterium shayense	S2star_similarity	0.512	-	-
W70	WISH	GCF_900156375.1	Paenibacillus macquariensis	Log-likelihood	-1.371	p-value	0.236
W70	WISH	GCF_005217565.1	Puteibacter caeruleilacunae	Log-likelihood	-1.372	p-value	0.237
A54	BLAST	-	-	-	-	-	-
A54	BLAST	-	-	-	-	-	-
A54	CRISPR	GCF_001908105.1	Xenorhabdus eapokensis	N_mismatches	1	Spacer_length	32
A54	CRISPR	GCF_001708405.1	Kangiella sediminilitoris	N_mismatches	2	Spacer_length	28
A54	iPHoP-RF	RS_GCF_005843885.1	Escherichia sp005843885	Confidence_score	0.914	FDR	0.167
A54	iPHoP-RF	RS_GCF_011881725.1	Escherichia coli_E	Confidence_score	0.908	FDR	0.175
A54	RAFAH	Escherichia	Escherichia	Confidence_score	0.296	FDR	0.57
A54	RAFAH	Cronobacter	Cronobacter	Confidence_score	0.252	FDR	0.675
A54	VHM	GCA_014377665.1	Pedobacter sp014377665	S2star_similarity	0.536	-	-
A54	VHM	GCF_011189575.1	Photorhabdus cinerea	S2star_similarity	0.528	-	-
A54	WISH	GCF_005217565.1	Puteibacter caeruleilacunae	Log-likelihood	-1.371	p-value	0.235
A54	WISH	GCF_900156375.1	Paenibacillus macquariensis	Log-likelihood	-1.372	p-value	0.24
A73	BLAST	-	-	-	-	-	-
A73	BLAST	-	-	-	-	-	-
A73	CRISPR	GCF_001908105.1	Xenorhabdus eapokensis	N_mismatches	1	Spacer_length	32
A73	CRISPR	3300024945_2	Bacteriovorax	N_mismatches	2	Spacer_length	28
A73	iPHoP-RF	RS_GCF_002965065.1	Escherichia sp002965065	Confidence_score	0.918	FDR	0.161
A73	iPHoP-RF	RS_GCF_005843885.1	Escherichia sp005843885	Confidence_score	0.912	FDR	0.169
A73	RAFAH	Escherichia	Escherichia	Confidence_score	0.292	FDR	0.579
A73	RAFAH	Cronobacter	Cronobacter	Confidence_score	0.258	FDR	0.661
A73	VHM	GCF_000759775.1	Escherichia albertii	S2star_similarity	0.532	-	-
A73	VHM	GCF_000026225.1	Escherichia fergusonii	S2star_similarity	0.532	-	-
A73	WISH	GCF_900156375.1	Paenibacillus macquariensis	Log-likelihood	-1.371	p-value	0.236
A73	WISH	GCF_005217565.1	Puteibacter caeruleilacunae	Log-likelihood	-1.371	p-value	0.237
A71	BLAST	-	-	-	-	-	-
A71	BLAST	-	-	-	-	-	-
A71	CRISPR	GCF_001908105.1	Xenorhabdus eapokensis	N_mismatches	1	Spacer_length	32
A71	CRISPR	GCF_001708405.1	Kangiella sediminilitoris	N_mismatches	2	Spacer_length	28
A71	iPHoP-RF	RS_GCF_002965065.1	Escherichia sp002965065	Confidence_score	0.912	FDR	0.169
A71	iPHoP-RF	RS_GCF_004211955.1	Escherichia sp004211955	Confidence_score	0.912	FDR	0.169
A71	RAFAH	Escherichia	Escherichia	Confidence_score	0.291	FDR	0.533
A71	RAFAH	Cronobacter	Cronobacter	Confidence_score	0.254	FDR	0.529
A71	VHM	GCA_014377665	Pedobacter sp014377665	S2star_similarity	0.533	-	-
A71	VHM	GCF_011189575.1	Photorhabdus cinerea	S2star_similarity	0.529	-	-
A71	WISH	GCF_005217565.1	Puteibacter caeruleilacunae	Log-likelihood	-1.37	p-value	0.23
A71	WISH	GCF_900156375.1	Paenibacillus macquariensis	Log-likelihood	-1.371	p-value	0.234

## Sheet: Table S5
Table S5. Presence-absence of orthologous proteins with predicted function among Septuagintavirus phages of this study
Function	ref_locus_tag	Specific function	Escherichia phage
			A5-4	A73	A7-1	W70
DNA_related	A5-4_156	Ribonucleoside-triphosphate reductase activating, anaerobic	1	1	1	1
DNA_related	A5-4_157	Ribonucleoside-triphosphate reductase, anaerobic	1	1	1	1
DNA_related	A5-4_173	Deoxynucleotide monophosphate kinase	1	1	1	1
DNA_related	A5-4_172	Deoxyribonucleotidase	1	1	1	1
DNA_related	A73_82	DNA helicase	0	1	0	0
DNA_related	A5-4_151	DNA methylase, N-6 adenine-specific	1	1	1	1
DNA_related	A5-4_197	DNA-ligase	1	1	1	1
DNA_related	A5-4_276	DNA-polymerase	1	1	1	1		Present	1
DNA_related	A5-4_274	DNA-polymerase	1	1	0	1		Absent	0
DNA_related	A5-4_1	DNA-polymerase	1	0	0	0
DNA_related	A5-4_192	Double-stranded DNA-binding protein	1	1	1	1
DNA_related	A5-4_176	EndoVII-packaging-and-recombination-protein	1	1	1	1
DNA_related	A5-4_180	Exonuclease	1	1	1	1
DNA_related	W70_68	Putative primase/helicase	0	0	0	1
DNA_related	W70_66	Putative primase/helicase	0	0	0	1
DNA_related	A5-4_7	DNA cytosine methyltransferase	1	1	1	1
DNA_related	A5-4_174	Putative-DNA-polymerase/exonuclease	1	1	1	1
DNA_related	A5-4_25	Putative-helicase	1	1	1	1
DNA_related	A5-4_143	Putative-nucleotidyltransferase	1	1	1	1
DNA_related	A5-4_18	Putative-primase/helicase	1	0	1	1
DNA_related	A5-4_16	Putative-primase/helicase	1	0	1	0
DNA_related	A5-4_178	Ribonuclease	1	1	1	1
DNA_related	A5-4_166	Ribonucleoside-diphosphate_reductase	1	1	1	1
DNA_related	A5-4_163	Ribonucleotide-diphosphate-reductase-subunit-beta	1	1	1	1
DNA_related	A5-4_169	Thymidylate synthase	1	1	1	1
DNA_related	A5-4_161	Glutaredoxin	1	1	1	1
Lysis	A5-4_27	Cell wall hydrolase, SleB	1	1	1	1
Lysis	A5-4_159	Endolysin	1	1	1	1
Miscellaneous	A5-4_152	ClpP-ATP-dependent-protease-subunit-alpha	1	1	1	1
Miscellaneous	A5-4_226	Collagen triple helix repeat domain containing protein	1	0	1	0
Miscellaneous	A5-4_164	Cyclic-phosphate processing	1	1	1	1
Miscellaneous	A5-4_47	GTP pyrophosphokinase	1	1	1	1
Miscellaneous	A5-4_182	HNH-endonuclease	1	1	1	1
Miscellaneous	A5-4_275	HNH-endonuclease	1	1	0	1
Miscellaneous	A5-4_181	HNH-endonuclease	1	1	0	1
Miscellaneous	A73_190	HNH-endonuclease	0	1	0	1
Miscellaneous	A5-4_50	HNH-endonuclease	1	0	1	0
Miscellaneous	W70_67	HNH-endonuclease	0	0	0	1
Miscellaneous	W70_248	HNH-endonuclease	0	0	0	1
Miscellaneous	A5-4_49	MoxR	1	1	1	1
Miscellaneous	A5-4_183	NADAR	1	1	0	1
Miscellaneous	A7-1_66	NADAR	0	0	1	0
Miscellaneous	A7-1_67	NADAR	0	0	1	0
Miscellaneous	A5-4_158	Phosphate-starvation-inducible-phoH-like-protein	1	1	1	1
Miscellaneous	A5-4_243	Regulator of chromosome condensation 1/beta-lactamase-inhibitor protein II	1	1	1	1
Miscellaneous	A7-1_274	Regulator of chromosome condensation 1/beta-lactamase-inhibitor protein II	0	0	1	0
Miscellaneous	A5-4_67	T7_gp1.1	1	1	1	1
Miscellaneous	A5-4_51	VWA-like domain containing protein	1	1	1	1
Miscellaneous	A5-4_201	Transposase-like-protein	1	1	1	1
Structural	A5-4_224	Virion-structural-protein	1	1	1	1
Structural	A5-4_252	Virion-structural-protein	1	1	1	1
Structural	A73_143	Virion-structural-protein	0	1	0	1
Structural	A5-4_241	Baseplate protein	1	1	1	1
Structural	A5-4_222	Major-head-protein	1	1	1	1
Structural	A5-4_219	Portal-protein	1	1	1	1
Structural	A5-4_239	Putative-baseplate-assembly-protein	1	1	1	1
Structural	A5-4_221	Putative-head-stabilization/decoration-protein	1	1	1	1
Structural	A5-4_248	Putative-tail-fiber-protein	1	1	1	1
Structural	A5-4_240	Putative-tail-lysozyme	1	1	1	1
Structural	A5-4_238	Putative-tail-protein	1	1	1	1
Structural	A5-4_235	Putative-tape-measure-protein	1	1	1	1
Structural	A5-4_231	Structural protein	1	1	1	1
Structural	A5-4_218	Structural protein	1	1	1	1
Structural	A5-4_225	Structural protein	1	1	1	1
Structural	A5-4_229	Structural protein	1	1	1	1
Structural	A5-4_230	Structural protein	1	1	1	1
Structural	A5-4_232	Structural protein	1	1	1	1
Structural	A5-4_236	Structural protein	1	1	1	1
Structural	A5-4_242	Structural protein	1	1	1	1
Structural	A5-4_237	Structural protein	1	1	1	1
Structural	A5-4_220	Structural protein	1	1	1	1
Structural	A5-4_249	Structural protein	1	1	1	1
Structural	A5-4_228	Structural protein	1	1	1	1
Structural	A5-4_244	Tail-fiber-assembly-protein	1	1	1	1
Structural	A5-4_217	Terminase large subunit	1	1	1	1
Structural	W70_128	Head completion protein	1	1	1	1
Structural	W70_108	Virion structural protein	1	1	1	1
Structural	W70_132	Prohead core protein protease	1	1	1	1
Structural	W70_112	Tail fiber protein	1	1	1	1
Structural?	A5-4_121	Regulator of chromosome condensation 1/beta-lactamase-inhibitor protein II	1	1	1	1
Structural?	A5-4_120	Regulator of chromosome condensation 1/beta-lactamase-inhibitor protein II	1	1	1	1
Structural?	A5-4_119	Regulator of chromosome condensation 1/beta-lactamase-inhibitor protein II	1	1	0	1
Transcription	A5-4_17	RNA polymerase sigma factor, region 3/4-like	1	0	0	0
Transcription	A5-4_194	Putative regulatory protein	1	1	1	1
Transcription	A5-4_149	Poly A polymerase	1	1	1	1

## Sheet: Table S6
Table S6. Shared structural proteins (using currently available annotation) of phages of Vequintavirinae (Escherichia phage W70, Pectobacterium phage CB7, Salmonella phage PVP-SE1 and Escherichia phage rv5) determined using proteinortho. Proteins in bold are those that have been determined to be present in the mature virion of the phage in question by ESI-MS/MS. Analysis of rV5, PVP-SE1 and CB7 p…
Escherichia phage W70 Accession no. OP778610	Pectobacterium phage CB7 Accession no. KY514263	Salmonella phage PVP-SE1 Accession no. NC_016071	Escherichia phage rV5 Accession no. DQ832317
W70_128 - head completion protein	CB7_13 - unknown structural protein	PVP-SE1_gp064 - hypothetical protein	gp57 - hypothetical protein
W70_127 - tail completion or Neck1 protein	CB7_14 - structural protein	PVP-SE1_gp063 - conserved hypothetical protein	gp56 - hypothetical protein
W70_126 - minor head protein	CB7_15 - unknown structural protein	PVP-SE1_gp062 - hypothetical protein	gp55 - conserved hypothetical protein
W70_124 - tail sheath	CB7_17 - putative tail sheath protein	PVP-SE1_gp060 - structural protein	gp53 - tail sheath protein
W70_118 - baseplate protein	CB7_25 - unknown structural protein	PVP-SE1_gp054 - conserved hypothetical protein	gp47 - hypothetical protein
W70_117 - tail protein	CB7_26 - putative tail protein	PVP-SE1_gp053 - putative baseplate assembly protein	gp46 - conserved hypothetical protein
W70_116 - putative baseplate assembly protein	CB7_27 - putative baseplate protein	PVP-SE1_gp052 - conserved hypothetical protein	gp45 - tail baseplate protein
W70_115 - baseplate protein	CB7_28 - putative tail lysozyme	PVP-SE1_gp051 - possible tail fibre protein	gp44 - conserved hypothetical protein
W70_114 - baseplate protein	CB7_29 - putative baseplate wedge protein	PVP-SE1_gp047 - conserved hypothetical protein	gp36 - tail baseplate protein
W70_113 - baseplate protein	CB7_30 - putative baseplate protein	PVP-SE1_gp046 - putative tail fibre protein	gp35 - hypothetical protein
W70_108 - virion structural protein	CB7_35 - putative membrane protein	PVP-SE1_gp041 - putative tail fibre protein	gp29 - hypothetical protein
W70_137 - portal protein	CB7_4 - putative portal protein	PVP-SE1_gp074 - hypothetical protein	gp64 - portal protein
W70_135 - capsid protein	CB7_6 - unknown structural protein	PVP-SE1_gp072 - hypothetical protein	gp62 - conserved hypothetical protein
W70_134 - putative head stabilization/decoration-protein	CB7_7 - putative head stabilization/decoration protein	PVP-SE1_gp071 - head stablization/ decorative protein	gp61 - putative head stabilization/decoration protein
W70_133 - major head protein	CB7_8 - putative major head protein	PVP-SE1_gp070 - putative major head	gp60 - major capsid protein
W70_125 - tail protein	CB7_16 - unknown structural protein	PVP-SE1_gp061 - structural protein	gp54 - hypothetical protein
W70_120 - putative tape measure protein	CB7_23 - putative tape measure protein	PVP-SE1_gp056 - conserved hypothetical protein	gp49 - putative tail protein
W70_119 - virion structural protein	CB7_24 - unknown structural protein	PVP-SE1_gp055 - conserved hypothetical protein	gp48 - hypothetical protein
W70_136 - capsid maturation protease	CB7_5 - putative prohead core protein protease	PVP-SE1_gp073 - hypothetical protein	gp63 - conserved hypothetical protein
W70_123 - tail protein	CB7_18 - putative tail tube protein	-	gp52 - tail tube protein
W70_131 - virion structural protein	CB7_10 - putative tail fibre protein	PVP-SE1_gp068 - hypothetical protein	-
W70_130 - virion structural protein	CB7_11 - unknown structural protein	PVP-SE1_gp067 - hypothetical protein	-
W70_132 - prohead core protein protease	CB7_9 - hypothetical protein	PVP-SE1_gp069 - hypothetical protein	-
W70_112 - tail fiber protein	CB7_31 - putative tail collar protein (N-terminus only)	-	-
W70_107 - tail fiber protein	CB7_36 - putative tail fiber protein	-	-
W70_106 - virion structural protein	CB7_37 - structural protein	-	-
W70_129 - virion structural protein	-	-	-
W70_239 - regulator of chromosome condensation 1	-	-	-
W70_238 - regulator of chromosome condensation 1	-	-	-
W70_237 - regulator of chromosome condensation 1	-	-	-
-	CB7_12 - unknown structural protein	-	-
-	CB7_55 - unknown structural protein	-	-
-	CB7_251 - unknown structural protein	-	-
-	-	PVP-SE1_gp040 - hypothetical with Ig-like domain	gp28 - putative tail fibre protein
-	-	PVP-SE1_gp044 - tail fiber assembly protein	gp32 - tail fibre protein
-	-	PVP-SE1_gp045 - tail baseplate protein	gp33 - putative tail fibre protein
-	-	PVP-SE1_gp049 - putative tail protein	gp42 - putative tail protein
-	-	PVP-SE1_gp050 - hypothetical protein	gp43 - tail fibre protein
-	-	PVP-SE1_gp065 - conserved hypothetical protein	-
-	-	PVP-SE1_gp057 - hypothetical protein	-
-	-	PVP-SE1_gp048 - baseplate component	-
-	-	PVP-SE1_gp19 - hypothetical protein	-
-	-	PVP-SE1_gp010 - conserved hypothetical protein	-
-	-	-	gp27 - hypothetical protein
-	-	-	gp30 - tail fibre protein
-	-	-	gp37 - putative tail protein
-	-	-	gp41 - tail fibre protein
-	-	-	gp133 - unknown structural protein
